# Supplementary material for: Environmental and Behavioral Factors in Association with Lung Function Impairment in Children Living in Wuhan, China
Source: Int J Environ Res Public Health. 2023 Jan 9;20(2):1134. doi: 10.3390/ijerph20021134 (PMC9858857; doi:10.3390/ijerph20021134)
Supplement: Supplementary file 1 [file ijerph-20-01134-s001.zip]

Archive with 1 entries (1 files):
- ijerph-2107635-supplementary.pdf
